# Supplementary material for: Foliar treatments with Gaultheria procumbens essential oil induce defense responses and resistance against a fungal pathogen in Arabidopsis
Source: Front Plant Sci. 2014 Sep 23;5:477. doi: 10.3389/fpls.2014.00477 (PMC4172006; doi:10.3389/fpls.2014.00477)
Supplement: Supplementary file 1 [file Table1.XLSX]

## Sheet: Feuil1
TAIR Id	Name	Primer Forward	Primer Reverse
AT1G13320	PP2A3	CCGTGAAGCTGCTGCAAACAATC	TGCCCATTCAGGACCAAACTCTTC
AT1G14400	UBC1	AAGCAAGCGCGAGTACAACAGG	TCAGCAGTCCAGCTTTGCTCAAC
AT2G28390	SAND	TCAATCGCGGAAGGTGGAATGC	ATGATCGACGCCTGCGGTCTATTG
AT4G05320	UBQ10	AGTCGACCCTTCACTTGGTGTTG	GGTGATGGTCTTTCCGGTCAAAG
AT4G26410	HP	TCGTCTTGCTAAGTCCGTCCAC	GCCGAAGTCCGTCCATCAAATCAG
AT4G27960	UBC9	CGTAAATCATCATCCCGTCTGCTG	AACACAGAGACGCATCGGCATC
AT5G08290	YSL8	AAGAGCGTCTCGTCGTCATTCG	ACGCAAGCACCTCATCCATCTG
AT5G15710	FBOX	CGGTTGTGCTCTTCAGTCATGC	AGGACAGATGCATCAAATCTTGGC
AT5G46630	CLATHRIN	TCAGGTGCCAATGTTCACAGC	ACCGCTCTTCTCCCAAACCTTG
AT5G60390	EF1 ALPHA	CTTGGTGTCAAGCAGATGATTT	CGTACCTAGCCTTGGAGTATTTG
AT1G29930	CAB1	TGCACTACTCAACCTCAATGGC	AAAGCTTGACGGCCTTACCG
AT1G77760	NIA1	CTGAGCTGGCAAATTCCGAAGC	TGCGTGACCAGGTGTTGTAATC
AT3G01500	LHCB2.1	CCGTTCCAACGCTTATCCGTAAC	CTTCGGTTCCCATCTCTTCACC
AT4G29130	HXK1	GCAGACTTCTCTGTCCTCTGGTAG	TCCAACAACATCTTGTCCAACTGC
AT5G04140	GLU1	TCAGCTTTAAGACCTCAGGTTGC	TGCTATAAACCCAACTCCACAAGC
AT5G38430	RUBISCO	TGGTCGCTCCATTCACTGGTT	ATGTCGTTGTTGGCCTTGCG
AT1G01360	RCAR1	ACCAGTGTACCTCTGCTCTTGTC	TCTCCGTACAAGTGACCAAACGAG
AT2G33380	RD20	TGACACCGAAGGAAGGTATGTCC	CTTTAACCGTTAGCGCGTATTTGC
AT3G29575	AFP3	TCGTGTCAACAACAGGCGATGG	TGCGGTACCGATACAGAAACCC
AT4G02280	SUS3	TGACCAGACTGATGAGCATGTCG	ACCAGCTCCCTCAACTTTGTGTTC
AT4G26080	ABI1	GACTCTAGAGCCGTTCTTTGCC	CTCTATCCGGTTTATGGTCAACGG
AT5G66400	RAB18	AGCTCTAGCTCGGAGGATGATG	TGATCATGATGACCTGGCAACTTC
AT1G70700	JAZ9	ATCATGTTATGCGCCGGGAAC	TGGCAGAGCTTGATGAGGTAGC
AT3G09940	MDHAR	AACTGGAGAAGCGAAGCAGTACC	TGTGCCCACAATTAGATCAATCCC
AT3G12500	ATHCHIB	ACTACAGGTGGATGGGCTACAG	GTAGTAGCGTTTGCCAGATGCG
AT3G45140	LOX2	TGGAGGGCATAACTTGGTCGAG	TGCGTAGTCTTCTACCGTAATCCG
AT4G15340	ATPEN1	GGTGATTTCCCGCAACAGGAAG	GCCGTAGAGCTTGCGTGTATAGTG
AT5G44420	PDF1.2	TTCCATCATCACCCTTATCTTCGC	CTTCTGTGCTTCCACCATTGCC
AT1G09530	PIF3	TTTGAGCCGTGGTGGTTCATCG	CATCGCCACTGGTTGTTGTTGC
AT1G62380	ACO2	TACGTTCGTCACCTCCCTCAATCC	GGCCGTCCTGTATTCATCAGACAC
AT2G40940	ERS1	AGGCTCACACCACCAATAGCTC	CTCTGACTTGTGTTGACCTGGAAG
AT4G12470	AZI1	TCCTTCAGTCCCAAGTCCTAATCC	AGGACAGCTGTTTCCGGATGAAC
AT5G10520	RBK1	TGACATGACTCGGTTGGTGCAG	TTCACCTGCCTTCTGCTGTAGCTC
AT1G21250	WAK1	ACCTTTCAGCTGGTTGCCAAGAC	TGGTGGTATCTAAGCGGTAACCAG
AT1G75040	PR5	ATCACCCACAGCACAGAGACAC	AGCAATGCCGCTTGTGATGAAC
AT2G14610	PR1	ACACGTGCAATGGAGTTTGTGG	TTGGCACATCCGAGTCTCACTG
AT2G37040	PAL1	GCAGTGCTACCGAAAGAAGTGG	TGTTCGGGATAGCCGATGTTCC
AT3G56400	WRKY70	TGAGCTCGAACCCAAGATGTTCAG	TGCTCTTGGGAGTTTCTGCGTTG
AT5G54610	ANK	TCGTGGTAGAGGAGGTATGACAC	AGGTCTACGTCACCTTTCTTTGCC
AT2G30750	CYP71A12	TGTGGTGTTTGGTCCCTATG	TTGTTCGTGAGCAGATTGAGA
AT2G44490	PEN2	TGCGCATAATCCACTTTGGTACG	AGTCGGATGCTGATGCCAAC
AT3G45640	ATMPK3	TGGAGCTTATGGAATCGTTTGCTC	TCATCGCTACTAGCTCGTTCGTC
AT4G31550	WRKY11	CCCACGTGGTTACTACAAGTGC	TGGATCATCTAATGCTCGTTCCAC
AT5G22300	NIT4	CCAACGGCCATCAAATCTTCCC	AGCAGTCTCTCTGCCTTATCTAGC
AT5G25260	HP	TTGCTAAGACTAACGCGCTTGC	GTTCTCCACCATGGTTCCAAACG
AT1G18570	MYB51	CCTTCACGGCAACAAATGGTCTG	TACCGGAGGTTATGCCCTTGTG
AT1G30900	VSR	AACCAAGGAGGTTGCTGGTCTG	ACATCCCGATGTCTCCAAGTTCG
AT2G19190	FRK1	AAGAGTTTCGAGCAGAGGTTGAC	CCAACAAGAGAAGTCAGGTTCGTG
AT4G31500	CYP83B1	TGGATATTGTTGTGCCGGGAACTG	ACACTCCTCACTTCGTCTTGAGC
AT4G33430	BAK1	TGTCCTGACGCTACAAGTTCTGG	ACAGGAATATCTCCGGTGAGAGG
AT5G06860	PGIP1	AGCAGGAACAAACTTACAGGTTCC	TCCGGTTAAAGTCGATGTTGCC
AT5G46330	FLS2	TCGGATTCTAGGTTTCCGCGAAG	ACCCTCGAAGGCTGATGTTGAAG
AT1G02920	GST11	CGATGTTTACGAACACAGGCTTGG	TGACATGTGGACGCTCGTCAAAG
AT1G11580	PMEPCRA	ATGGTGAGTTTGCGCTCTCCAC	TCTTACTCGTATCCGCTCCAGGAC
AT2G38380	PER22	TTCCGGTGGTCACACATTTGGAAG	TTGTAGAGACGAGGCGTCACGAAC
AT3G14310	ATPME3	TCAAATGTCTCATCGCCGGAACC	AGCGTGGATGTCACAGTCTTGG
AT3G26830	PAD3	CTTTAAGCTCGTGGTCAAGGAGAC	TGGGAGCAAGAGTGGAGTTGTTG
AT3G43190	SUS4	TTCACCATGGCTAGGCTTGACC	TCGCGCAAGCGAGTGTTCTTAC
AT4G35770	SEN1	TCTTCTCACTGCTGGCTTCACG	TCTCTGTCCAAGCGACGTATCC
AT5G01600	ATFER1	CAACGTTGCTATGAAGGGACTAGC	ACTCTTCCTCCTCTTTGGTTCTGG
AT5G56870	BGAL4	ACACAGAGAGTTCCGGTGTGAG	GCTGGTGTAGCAAACGTAGACTTG
AT5G60670	RPL12C	TCGTCAAGCTAAGGTCACAGTGG	TGGCTCCTTGAGGGCTTTGATG
AT1G74590	GSTU10	ACCAACAGGTGTTTGAGGTCATGG	ACAGACTTTGCTTGAGCTTCACC
AT2G18660	EXLB3	TTACGACCCTCCCTACACTAGGTC	ACTACCAGCGTCTCACGTTGTG
AT2G43570	CHITINASE	TTCGGTGCTTCCATCTCCAAACG	AACCCTGTTTCTTGGGCTACGTG
AT4G11650	OSMOTIN34	AACGGTCAGGGATCATGTAGCG	TAGCTGTAAGCGTCAGGGCATC
AT5G43580	PEPTIDASE INHIBITOR	TGGCAAGCATATGCGAAGATCCAG	TTGCCCCCAAAAGCTCTGGC
AT1G75830	PDF1.1	AGCACAGAAGTTGTGCGAGAGG	GCACTGATTCTTGCACGCGTTAC
AT3G46660	UGT76E12	TGTCCAAGCTCCCTTGAAAGAAAC	GATGCAAACCGTGAAACTGGAAAG
AT5G24430	CALCIUM DEPEND PROT	TGTCGTGCACCGTGATCTGAAG	ACAACATCATTGAGACGCTGATCG
AT5G57050	ABI2	GCTATTGCAACGGTGAATCTAGGG	ATAGCTCCGTCGCCAGAACAAG
AT1G19250	FMO1	CTCCATGATAGGCCTAACCAAAGC	TACGGCACGCAGAAGAGAGAAG
AT2G23170	GH3.3	ACCGGAGATTCAACGTATTGCC	CAGAGCTTGTGAGGAACTCTGTG
AT2G45220	PEPTINESTERASE	AGCAAGGCGTTTACAGTGAGAACC	CCGCGACAGTAGCTGAGTTAAAGG
AT3G22600	PROT INIBITOR	AGTCGCTGTAATACCGGTGGTG	CCTGGTCCTGAAGAGTTTGGTG
AT5G64900	PROPEP1	CGGAACTTCGAAACAGCCGAAG	TGTGGCTCTACTCGTCACAACG
