# Supplementary material for: Foliar treatments with Gaultheria procumbens essential oil induce defense responses and resistance against a fungal pathogen in Arabidopsis
Source: Front Plant Sci. 2014 Sep 23;5:477. doi: 10.3389/fpls.2014.00477 (PMC4172006; doi:10.3389/fpls.2014.00477)
Supplement: Supplementary file 2 [file Table2.XLSX]

## Sheet: Feuil1
TABLE S2: Expression analysis of marker genes after elicitor treatments
				Log2 fold change values																P-values
Class	TAIR Id	Name	Fonction	GEO-1h	GEO-6h	GEO-24h	Bion-1h	Bion-6h	Bion-24h	Cos-1h	Cos-6h	Cos-24h	flg22-1h	flg22-6h	flg22-24h	MeJa-1h	MeJa-6h	MeJa-24h		GEO-1h	GEO-6h	GEO-24h	Bion-1h	Bion-6h	Bion-24h	Cos-1h	Cos-6h	Cos-24h	flg22-1h	flg22-6h	flg22-24h	MeJa-1h	MeJa-6h	MeJa-24h
Housekeeping genes	AT1G13320	PP2A3	#N/A	-0.526259	-0.585783	-0.415683	0.0752694	0.0152259	-0.394563	0.139456	0.0143171	0.0545653	-0.247338	-0.032872	-0.174397	-0.426202	-1.34651	-1.62518		0.0885018	0.0860931	0.0846914	0.864353	0.92464	0.444766	0.854049	0.886042	0.667282	0.336514	0.686087	0.482111	0.514029	0.0633497	0.093761
	AT1G14400	UBC1	#N/A	0.000678332	-0.212077	-0.153775	0.279233	0.0940677	-0.388983	0.0302395	-0.0176417	-0.167768	-0.163876	0.0518832	-0.108876	0.669499	0.884545	0.843312		0.98481	0.351026	0.584955	0.266793	0.737972	0.386955	0.952837	0.902031	0.466867	0.390622	0.942077	0.560527	0.148126	0.335634	0.558685
	AT2G28390	SAND	#N/A	0.0112279	-0.556992	-0.195953	-0.0364741	0.067556	-0.983254	0.172347	0.0272898	-0.127715	-0.374188	0.445843	0.276472	1.23703	1.8142	1.1512		0.99101	0.117364	0.446163	0.934526	0.808889	0.251684	0.879945	0.909155	0.492921	0.322661	0.776916	0.731784	0.153607	0.197478	0.563326
	AT4G05320	UBQ10	#N/A	0.0135455	-0.177718	-0.0914495	0.327764	0.0329014	-0.399082	0.562627	-0.121759	-0.192713	0.703589	0.358745	-0.126814	0.313634	0.763181	0.173364		0.943982	0.567271	0.674356	0.355374	0.854583	0.298681	0.0393631	0.456543	0.405572	0.0402261	0.621438	0.616671	0.427633	0.345026	0.987748
	AT4G26410	HP	#N/A	-0.230732	-0.135729	0.328387	-0.320704	0.413164	1.13744	-0.214928	0.381165	0.914237	-0.345688	-0.179126	0.651755	1.30705	1.31567	1.63321		0.431865	0.610291	0.618044	0.457177	0.329953	0.209632	0.333814	0.464926	0.335353	0.567286	0.859806	0.983571	0.0688028	0.109023	0.141755
	AT4G27960	UBC9	#N/A	-0.350709	-0.462135	0.040314	-0.285546	-0.701234	-0.404426	0.183108	-0.334869	-0.130535	0.216326	0.0766558	0.0235591	0.122077	-0.238046	-0.445204		0.159223	0.133462	0.995783	0.0781289	0.00489324	0.250672	0.14189	0.0534478	0.43491	0.391432	0.879753	0.8833	0.52279	0.30185	0.127226
	AT5G08290	YSL8	#N/A	0.03	-0.298335	-0.0108892	0.13313	-0.12534	-0.441073	-0.11807	-0.229964	-0.199716	-0.252483	-0.459532	-0.352709	0.133577	0.408256	0.052857		0.991688	0.216241	0.891344	0.521744	0.702945	0.328724	0.195972	0.238102	0.463315	0.150732	0.312806	0.408003	0.649433	0.501404	0.672488
	AT5G15710	FBOX	#N/A	-0.267308	-0.478499	-0.155496	0.140832	-0.23837	-0.898174	0.301941	-0.199247	-0.185464	-0.252243	-0.0833995	-0.288901	1.07049	1.304	1.02574		0.302232	0.217957	0.454989	0.631186	0.415564	0.338178	0.629159	0.775594	0.453564	0.282357	0.472354	0.39436	0.0158982	0.111522	0.346166
	AT5G46630	CLATHRIN	#N/A	0	0	0	0	0	0	0	0	0	0	0	0	0	0	0
	AT5G60390	EF1 ALPHA	#N/A	0.157569	-0.268476	-0.0849137	0.0508013	-0.124709	-0.720259	-0.193213	-0.149899	-0.178251	-0.094244	-0.563807	-0.690013	0.706984	0.801562	-0.632413		0.427661	0.304861	0.725149	0.885124	0.868676	0.091778	0.769743	0.619136	0.445113	0.577102	0.168811	0.134824	0.566788	0.434612	0.112001
	AT1G29930	CAB1	#N/A	0.00629087	-0.654722	-0.151812	0.466434	0.205533	-0.824972	-0.00347741	-0.468376	-0.207061	-0.68269	-2.55738	-1.57972	0.134817	0.480998	0.419384		0.916411	0.227493	0.613371	0.354322	0.668124	0.355885	0.908376	0.376104	0.473536	0.112123	0.0065748	0.145063	0.753014	0.655966	0.97556
	AT1G77760	NIA1	#N/A	-0.474672	-0.738661	-0.366676	0.252734	0.853096	-0.747118	-0.763073	-0.189619	-0.135079	-0.747197	-0.429012	-2.05759	0.896577	2.06742	1.11661		0.0273372	0.0111366	0.137553	0.423998	0.428799	0.417801	0.0668037	0.633425	0.484614	0.0116369	0.387002	0.140576	0.180465	0.402989	0.434104
	AT3G01500	LHCB2.1	#N/A	0.150563	-0.846034	-0.107355	0.553071	-0.0570752	-1.68049	0.199252	-0.41572	-0.108669	-0.14585	-1.65672	0.155143	0.912628	2.36811	1.96225		0.696443	0.153458	0.957021	0.2536	0.940714	0.277593	0.45124	0.585099	0.453974	0.514383	0.0812146	0.605027	0.0610738	0.381973	0.280155
	AT4G29130	HXK1	#N/A	-0.142393	-0.0319552	-0.0596648	-0.0829584	0.444792	-0.508621	-0.180802	-0.103753	-0.0648077	-0.352914	0.0799091	-0.424426	0.797668	0.660639	-0.0906293		0.334546	0.719807	0.798621	0.787017	0.392574	0.369705	0.360199	0.58425	0.577777	0.322169	0.934996	0.329888	0.14274	0.29515	0.546246
	AT5G04140	GLU1	#N/A	0.110487	-0.427528	0.0227594	0.538326	0.419805	-0.855542	-0.0517534	-0.297173	-0.00293512	-0.574368	-0.543278	-0.416336	0.334381	1.57545	0.485211		0.724643	0.134333	0.880688	0.261915	0.579913	0.35991	0.728348	0.602397	0.582762	0.147858	0.223789	0.333605	0.332142	0.559586	0.996825
	AT5G38430	RUBISCO	#N/A	0.234862	-0.961372	-0.228877	0.366418	-0.580047	-1.08314	-0.577236	-0.236071	-0.377406	-1.22341	-2.03105	-0.865847	0.710485	1.62047	0.707625		0.654155	0.111323	0.682492	0.455881	0.582752	0.170616	0.345539	0.754898	0.320534	0.0376782	0.0202506	0.177493	0.437496	0.416576	0.592366
ABA	AT1G01360	RCAR1	#N/A	-0.219328	-0.593054	-0.175081	-0.24582	-0.579012	-0.506153	-0.51448	-0.306286	-0.104409	-0.429887	-0.512998	0.22165	0.0695284	1.24636	1.00519		0.529021	0.19035	0.397666	0.197016	0.028735	0.364279	0.0254312	0.390703	0.422096	0.0480414	0.177901	0.871918	0.830864	0.363665	0.264868
	AT2G33380	RD20	#N/A	-0.147269	-0.256497	-0.255742	-1.25229	1.49748	-0.423375	-2.50618	-2.66101	0.666217	-1.70039	-2.32294	0.888244	0.637485	1.0609	2.21426		0.568693	0.736866	0.313879	0.265856	0.493877	0.739275	0.232496	0.171738	0.238769	0.251192	0.224679	0.248698	0.948702	0.884736	0.0508004
	AT3G29575	AFP3	#N/A	0.00096101	0.10829	0.213659	0.36097	0.484613	0.208358	-0.0913572	-1.00982	-0.12778	0.616718	0.276493	0.56328	0.156446	-0.17626	-0.239595		0.948069	0.954882	0.991304	0.880761	0.357797	0.417793	0.476555	0.0667057	0.536864	0.34367	0.723368	0.17788	0.692355	0.635658	0.182191
	AT4G02280	SUS3	#N/A	-0.0262491	-0.0620882	-0.12126	0.334283	1.43219	-0.0986278	-0.561981	-0.738947	0.743592	-0.284868	0.789819	0.243793	0.456181	0.513727	0.323087		0.860669	0.737952	0.560985	0.853532	0.00427023	0.629306	0.178821	0.0978051	0.836866	0.597101	0.280368	0.772251	0.889253	0.288914	0.759263
	AT4G26080	ABI1	#N/A	-0.131042	-0.200639	0.13755	0.27716	0.297632	-0.477259	0.435713	-0.23975	-0.16796	0.105384	0.580569	0.40163	1.36407	0.479472	0.348722		0.643177	0.363063	0.49558	0.462964	0.380746	0.268957	0.403579	0.229843	0.470874	0.599387	0.338628	0.631298	0.198751	0.494139	0.993363
	AT5G66400	RAB18	#N/A	-0.0737053	-0.412256	0.339755	-0.202788	0.596605	-0.0323691	-0.505848	-1.18784	-0.29805	-1.08947	-0.492998	0.898169	-1.16436	0.130074	0.436636		0.571941	0.245826	0.472498	0.515826	0.241241	0.777995	0.141537	0.0249026	0.435938	0.0336989	0.222185	0.219428	0.0522222	0.74159	0.805899
Jasmonic acid	AT1G70700	JAZ9	#N/A	-0.339008	-0.306628	-0.856642	-0.550335	-0.734446	-1.02396	-0.0466673	-1.03729	0.0992104	0.170906	-1.10491	0.114874	3.3517	3.47383	3.37988		0.436653	0.554525	0.122854	0.198652	0.17052	0.197828	0.38321	0.141429	0.607804	0.645587	0.302185	0.839522	0.0480925	0.106347	0.00433492
	AT3G09940	MDHAR	#N/A	-0.451634	0.3121	-0.450281	-1.39622	-0.364232	0.0349616	2.52043	-0.0879602	-0.088348	3.06809	1.10362	1.22253	4.43096	2.48343	1.54175		0.374889	0.837225	0.26281	0.247472	0.288992	0.829516	0.50767	0.396504	0.705713	0.140893	0.121143	0.219474	0.00382916	0.00766919	0.123949
	AT3G12500	ATHCHIB	#N/A	-0.573255	-0.550047	-0.0415994	0.329562	-1.03101	-1.13752	0.957099	-0.132556	0.416935	1.84523	1.78344	1.66962	2.30106	1.34504	-0.676244		0.175331	0.284705	0.768656	0.820634	0.152564	0.0203771	0.444493	0.351709	0.347325	0.00982969	0.17641	0.226815	0.140762	0.446427	0.108608
	AT3G45140	LOX2	#N/A	-0.266084	-0.49898	-0.511392	-0.86455	-0.455184	-0.355072	-0.894556	-1.44851	0.231475	-0.521312	-0.942466	1.67223	4.19824	3.96845	4.36013		0.492036	0.730507	0.197645	0.199857	0.159634	0.131214	0.122509	0.0483656	0.433955	0.236937	0.472377	0.26889	0.0620749	0.181478	0.0575506
	AT4G15340	ATPEN1	#N/A	0.00506247	-0.446684	0.179706	0.495433	-0.508671	-0.423357	0.0800426	0.419551	0.114799	1.22738	0.967566	-0.472916	3.5143	3.01344	2.0206		0.781107	0.224747	0.669065	0.863985	0.333876	0.40188	0.634777	0.29331	0.617286	0.474963	0.850381	0.316696	0.0169764	0.154296	0.0362706
	AT5G44420	PDF1.2	#N/A	-0.611032	-0.828889	-3.14957	-0.471087	-2.17702	-3.56452	-0.452097	-1.93891	0.866295	-2.18638	-2.64866	2.95645	3.18909	1.427	2.54311		0.102112	0.212694	0.0714586	0.298438	0.169148	0.000660032	0.253222	0.175036	0.199069	0.174066	0.1855	0.343892	0.131185	0.297804	0.173208
Ethylene	AT1G09530	PIF3	#N/A	-0.223303	-0.285441	0.0954461	-0.0228591	0.0680605	-0.180706	0.10353	-0.0963833	-0.106179	-2.09243	-0.324441	0.304006	-0.332241	-1.12555	-1.40952		0.506366	0.287891	0.788595	0.921544	0.851755	0.36759	0.582992	0.565124	0.500405	0.02677	0.403105	0.695791	0.551457	0.00766453	0.0158366
	AT1G62380	ACO2	#N/A	-0.213374	-0.12485	-0.0164396	-0.240086	-0.202353	-0.918458	-0.154359	-0.0626114	-0.0462332	-0.715192	0.548595	-0.377668	0.197342	0.394878	-1.34908		0.550098	0.70693	0.798921	0.561785	0.851536	0.21576	0.388814	0.873501	0.631904	0.0537754	0.691284	0.375018	0.583984	0.78654	0.112034
	AT2G40940	ERS1	#N/A	0.134957	-0.211968	-0.0239573	0.238685	0.374792	-0.295704	0.681128	0.121513	0.00396908	0.474983	0.976892	0.432472	0.957324	1.01773	0.283072		0.559462	0.478545	0.91871	0.659835	0.539395	0.409962	0.227698	0.864617	0.656019	0.123325	0.412666	0.576647	0.12722	0.401837	0.982438
	AT4G12470	AZI1	#N/A	-0.233069	-0.261251	0.101463	-0.344338	0.2578	-0.307239	0.595364	0.310189	0.33842	0.170398	1.08754	1.56225	0.501496	0.247593	-0.700463		0.402146	0.526111	0.990841	0.615565	0.650827	0.536691	0.371906	0.53251	0.871165	0.762818	0.0467027	0.0187321	0.540448	0.883538	0.111065
	AT5G10520	RBK1	#N/A	-0.911993	-0.899942	-0.315328	-0.266461	-0.907955	-0.566691	2.5315	0.444981	0.505028	2.6638	1.96606	0.96159	1.91804	0.899987	-0.66244		0.0639028	0.0830728	0.41743	0.302724	0.22584	0.0576281	0.141869	0.925187	0.106752	0.0276625	0.0605741	0.0612972	0.165736	0.504449	0.299801
Salicylic acid	AT1G21250	WAK1	#N/A	1.60625	0.635865	2.1079	3.58144	3.06243	2.36778	2.63065	0.303177	0.722226	0.0887714	0.487788	-0.0454476	2.09284	-0.253228	-0.802552		0.00289107	0.153692	0.0124205	0.0931411	0.0497866	0.0103023	0.100845	0.910777	0.31069	0.808774	0.816871	0.913147	0.162034	0.277881	0.129356
	AT1G75040	PR5	#N/A	0.240835	0.704538	0.19927	0.388307	2.29127	2.36337	-0.522529	-0.345143	0.219569	-0.0410845	-0.439067	1.25287	0.773635	0.723123	2.11923		0.461732	0.0365853	0.631098	0.258371	0.151871	0.00264929	0.188374	0.563325	0.720489	0.898912	0.211245	0.0693686	0.0706076	0.34501	0.0270288
	AT2G14610	PR1	#N/A	-0.0941567	1.42687	2.63448	-1.2953	3.76245	8.43257	-0.65408	-0.119219	2.17285	-1.1954	-2.71224	0.526896	-0.0134355	0.999767	-0.118147		0.816252	0.57566	0.0339154	0.260032	0.0193299	0.0151448	0.706662	0.251092	0.761483	0.22349	0.214425	0.861952	0.674314	0.400671	0.264626
	AT2G37040	PAL1	#N/A	-0.00208107	0.602459	0.448808	-0.103592	-0.220193	1.0621	1.70295	-0.105308	0.0195919	2.51079	2.64987	0.237641	1.68081	0.211479	-0.545117		0.960274	0.0374958	0.392103	0.699546	0.60455	0.244703	0.00943313	0.491424	0.88698	0.000289261	0.00067321	0.4623	0.0596042	0.91427	0.0357245
	AT3G56400	WRKY70	#N/A	1.96045	1.28959	2.88978	6.72099	3.70768	4.20745	-1.20967	0.559973	0.878894	-0.248157	1.48813	0.758767	0.602016	-1.13333	-0.644793		0.00367558	0.00911054	0.00220316	0.000256252	0.00131726	0.0123394	0.0438684	0.820684	0.579394	0.857365	0.253492	0.140091	0.390959	0.0881457	0.179872
	AT5G54610	ANK	#N/A	2.50249	2.22212	3.3955	9.02531	5.07466	3.5614	-2.34755	-1.76929	0.307865		-0.687663	-1.38746	8.86375	-0.403253	-1.17561		0.00408846	0.0548758	0.0131818	0.0755589	0.0346087	0.0833437	0.222181	0.198176	0.699026	0.235126	0.744807	0.047898	0.170688	0.582613	0.0560788
Chitin	AT2G30750	CYP71A12	#N/A	-0.137514	2.2742	-0.685461	-0.0746169	-0.713891	0.64805	5.45058	1.3544	-0.589937	7.32742	5.89903	2.56109	2.29858	1.44252	-1.33259		0.579024	0.787348	0.200052	0.573929	0.173256	0.88159	0.0982095	0.156981	0.292844	0.00498691	0.0473887	0.276399	0.09643	0.183851	0.152581
	AT2G44490	PEN2	#N/A	0.0815709	-0.202011	0.0100817	0.413482	-0.00186944	-0.445784	1.73408	0.0731768	-0.281506	2.34753	1.49273	0.0665811	0.0731068	0.184826	0.247704		0.74252	0.242074	0.967596	0.259202	0.962947	0.26326	0.00314216	0.936855	0.374635	0.00384085	0.0184757	0.650666	0.950805	0.946402	0.863009
	AT3G45640	ATMPK3	#N/A	-0.0504168	-0.418438	-0.288845	-0.402154	0.176974	-0.492605	1.03234	0.235129	-0.244511	1.78905	1.03809	0.395712	0.716103	1.06943	0.569178		0.927477	0.17535	0.317385	0.241678	0.699437	0.315311	0.0377696	0.620904	0.401941	0.0362284	0.0740401	0.997556	0.300072	0.27446	0.811033
	AT4G31550	WRKY11	#N/A	-0.335197	0.0353957	0.387342	-0.0378044	0.977893	0.339403	2.29822	-0.209155	0.0134433	1.50955	0.193053	-0.717493	3.73948	2.41243	1.46157		0.440687	0.933089	0.274149	0.936738	0.4687	0.899704	0.034669	0.721877	0.992122	0.471705	0.552038	0.236009	0.0272808	0.134488	0.281757
	AT5G22300	NIT4	#N/A	0.290833	-0.421224	0.0209678	0.145141	1.22342	0.730173	1.83625	-0.564927	0.661586	3.23277	3.28104	-0.0783245	1.86901	0.324074	-1.42716		0.538291	0.203549	0.705617	0.853855	0.0407792	0.447893	0.341887	0.188548	0.542841	0.0850346	0.0158084	0.89317	0.0858148	0.866988	0.110959
	AT5G25260	HP	#N/A	2.38401	1.36859	0.0735805	0.298385	1.01966	2.9533	2.94535	1.97913	0.649705	3.70506	4.33859	2.76864	-1.33383	-2.89396	-0.323368		0.0120153	0.245503	0.788828	0.713723	0.910375	0.195967	0.00419404	0.968047	0.973083	0.0686046	0.00217858	0.162123	0.0149493	0.0974371	0.436174
Flagellin	AT1G18570	MYB51	#N/A	0.497451	1.65188	1.44782	-0.335097	0.194974	0.146786	2.38107	0.387086	-0.13855	3.43925	2.04046	1.06625	-3.76856	-4.06423	-5.33752		0.329519	0.0519479	0.464141	0.457197	0.84132	0.67104	0.0428479	0.880081	0.372806	0.00364995	0.038178	0.467468	0.0514119	0.0407675	0.03615
	AT1G30900	VSR	#N/A	0.0102416	0.570796	0.642233	0.585283	1.30994	1.77291	2.07401	0.617139	0.339182	2.39496	2.95376	0.8871	1.65825	0.338447	-0.259502		0.98204	0.330271	0.166727	0.451939	0.115398	0.00946569	0.0208417	0.271434	0.895603	0.00112272	0.0103858	0.317998	0.0259057	0.571649	0.387556
	AT2G19190	FRK1	#N/A	0.686799	-0.279834	0.105882	1.18823	1.52368	2.5354	5.26295	1.35486	1.13536	5.28825	5.48739	4.90455	3.68637	2.38685	2.91289		0.227729	0.485764	0.751399	0.460942	0.143099	0.401105	0.0877377	0.453418	0.482176	0.00712404	0.0012852	0.190162	1.37418e-05	0.0975136	0.445577
	AT4G31500	CYP83B1	#N/A	-0.218293	-0.197706	0.120327	0.15029	0.122332	-0.100118	1.20164	0.252703	-0.258525	2.35987	2.03017	0.758631	0.610689	0.0810267	0.0241899		0.512331	0.296818	0.71762	0.768456	0.820905	0.795123	0.00675874	0.377491	0.317759	0.00463953	0.0120095	0.286434	0.546766	0.834209	0.66726
	AT4G33430	BAK1	#N/A	0.108396	-0.334062	0.00354586	0.316701	0.206507	-0.312049	1.39009	0.334504	0.158669	1.96022	1.71814	0.530949	0.974858	1.31989	1.14488		0.601738	0.23331	0.971796	0.35348	0.678023	0.406338	0.0414109	0.641969	0.758905	0.00400171	0.0344072	0.666676	0.0841521	0.211749	0.278839
	AT5G06860	PGIP1	#N/A	0.360372	-0.118495	0.377348	0.40612	1.5141	-0.333318	0.663892	0.361557	0.226031	1.33354	3.03599	0.414786	-1.27965	-0.368695	-2.05946		0.0168815	0.433133	0.767088	0.533802	0.100748	0.232457	0.404046	0.659893	0.59171	0.0188606	0.0350764	0.427789	0.0418348	0.492751	0.00964697
	AT5G46330	FLS2	#N/A	-0.118572	-0.215672	0.0437393	0.182088	0.123636	0.0275633	1.1633	0.131172	-0.0140052	1.1814	-0.253033	-0.146737	0.187972	0.177701	-0.652282		0.442553	0.25363	0.885353	0.757808	0.771708	0.763012	0.0276321	0.797458	0.628919	0.0503114	0.295375	0.622329	0.851888	0.693176	0.192669
LPS	AT1G02920	GST11	#N/A	0.047929	0.0703157	0.506439	0.00158641	0.64061	0.476478	2.61915	0.37254	0.255633	3.59327	3.03374	0.114673	0.417487	-0.297874	-2.13958		0.972447	0.974567	0.995719	0.888955	0.329347	0.56003	0.0059939	0.756102	0.698161	1.07585e-06	0.0105984	0.963752	0.533784	0.342155	0.0179526
	AT1G11580	PMEPCRA	#N/A	-0.561119	-0.0788727	0.26859	-0.33545	-0.90033	0.130383	0.190575	-0.126327	0.148023	0.933061	-0.0369794	0.205774	1.48816	0.822843	0.0704538		0.016045	0.541322	0.732377	0.345262	0.0901346	0.974967	0.778252	0.419939	0.892522	0.259234	0.878541	0.770993	0.0428778	0.171781	0.97572
	AT2G38380	PER22	#N/A	-0.273577	-1.04322	0.118241	0.45184	0.067809	-0.381587	1.04201	0.422688	0.376539	1.7535	0.164329	0.690083	-0.186418	-0.61096	-1.44806		0.347753	0.0831709	0.714825	0.587094	0.810175	0.243303	0.433496	0.72258	0.749326	0.0690159	0.739202	0.310556	0.743907	0.304813	0.0448363
	AT3G14310	ATPME3	#N/A	-0.502058	-0.761013	-0.205933	0.026171	-0.352371	-0.72207	-0.09485	0.131204	0.127026	-0.0661787	-0.886359	0.8678	-0.203273	-0.560589	-0.783117		0.0114137	0.0886399	0.358686	0.955431	0.520476	0.0674515	0.58328	0.740227	0.917385	0.754237	0.131983	0.386618	0.849605	0.249108	0.105598
	AT3G26830	PAD3	#N/A	1.09112	0.945922	-0.0418599	0.889325	1.3966	1.3908	4.12303	-1.08596	0.128337	5.53063	0.526145	0.761389	2.24606	0.723195	-0.683961		0.836522	0.484564	0.841271	0.563436	0.686405	0.355056	0.0736838	0.250118	0.895861	0.0126188	0.785032	0.379876	0.0261014	0.396798	0.2756
	AT3G43190	SUS4	#N/A	-2.28971	-0.409129	-0.256038	-0.469487	-1.37814	-0.151548	2.54948	2.40606	1.9916	4.54613	0.789902	1.36792	0.993951	-0.74329	-1.13558		0.0543841	0.357494	0.445861	0.337796	0.350095	0.623075	0.0880462	0.985539	0.624712	0.00430188	0.973995	0.358822	0.663229	0.259946	0.184154
Harpin	AT4G35770	SEN1	#N/A	-0.0967728	-0.523939	-0.218617	0.686313	1.07549	-0.65933	-0.495828	-0.231049	-0.291809	-0.926371	1.06668	0.454221	0.0848661	2.79524	2.75396		0.649527	0.361513	0.555181	0.089771	0.68788	0.521671	0.113961	0.828978	0.460125	0.0540002	0.639991	0.442966	0.746952	0.362533	0.529864
	AT5G01600	ATFER1	#N/A	-0.540479	-0.489327	0.114072	0.0462678	-0.351778	-0.934827	0.186605	0.534557	0.956973	0.553394	-0.797987	-1.30884	0.32142	0.506026	-0.685722		0.223631	0.0118433	0.762371	0.871418	0.560958	0.382819	0.935419	0.719726	0.874796	0.287604	0.258598	0.182541	0.669097	0.354386	0.246877
	AT5G56870	BGAL4	#N/A	0.0254944	-0.329404	-0.218074	0.690989	-0.217252	-0.172263	-0.0286763	-0.461502	0.28753	-0.186103	1.97517	-0.147202	-0.827369	1.60202	0.167988		0.926889	0.4173	0.286249	0.211265	0.793472	0.621638	0.62358	0.33539	0.70082	0.491173	0.1065	0.345518	0.109579	0.477321	0.493351
	AT5G60670	RPL12C	#N/A	-0.113446	-0.402339	-0.00399457	0.382847	-0.0356183	-0.14189	-0.407391	0.031219	0.115901	-0.566731	-1.50825	-0.605932	0.226135	0.344599	-1.04072		0.690092	0.111251	0.828435	0.228634	0.890252	0.433353	0.193853	0.998891	0.800756	0.150757	0.0069535	0.11981	0.661495	0.31472	0.0278955
Biotrophic interaction	AT1G74590	GSTU10	#N/A	-0.133768	-0.186171	-0.264873	0.298022	-0.0652276	-0.696733	1.33558	0.350151	0.100931	1.87158	1.10628	0.0225877	1.22056	1.08914	0.16734		0.58377	0.581273	0.374196	0.557488	0.886362	0.17287	0.0307605	0.218389	0.799488	0.0215412	0.12445	0.764356	0.133872	0.0710141	0.91829
	AT2G18660	EXLB3	#N/A	0.777742	1.73159	1.28976	1.56124	2.62705	1.28741	1.41066	-0.918551	0.840348	1.41034	0.0897236	-4.07827	1.1359	-2.66414	-4.06465		0.326628	0.0310187	0.386791	0.0892106	0.0451014	0.0174171	0.331863	0.210132	0.854109	0.036898	0.391244	0.0113714	0.469264	0.160706	0.0114773
	AT2G43570	CHITINASE	#N/A	0.469529	0.236675	0.437746	0.121525	1.53747	0.918796	2.65165	0.227193	0.044262	1.95627	3.06797	1.41194	1.13823	0.379214	-1.52508		0.277988	0.987414	0.592015	0.443125	0.967715	0.140273	0.3067	0.321231	0.922228	0.428204	0.2188	0.117298	0.922824	0.307933	0.0207521
	AT4G11650	OSMOTIN34	#N/A	-0.0857701	0.58329	-0.329828	0.0485566	0.00418999	-0.756854	0.22303	1.35823	0.404042	1.85799	5.02295	3.10255	1.91805	4.36989	0.26658		0.669216	0.629175	0.307742	0.498863	0.571174	0.206268	0.661973	0.983553	0.844351	0.303056	0.191715	0.196459	0.287833	0.357651	0.866487
	AT5G43580	ENDOPEP INIBITOR	#N/A	0.163368	0.905151	-0.842549	-0.461152	0.800254	0.482051	0.706068	0.084794	0.66184	1.44204	2.8549	3.72775	1.53759	1.1333	1.0242		0.54876	0.34603	0.051793	0.372127	0.345373	0.798336	0.992994	0.689782	0.443959	0.237158	0.139936	0.0469993	0.191678	0.32819	0.186554
Necrotrophic interaction	AT1G75830	PDF1.1	#N/A	1.17262	-0.37594	-2.25951	0.0250177	-1.54573	-3.01959	-0.379385	-1.48008	0.601501	-0.406963	-2.21802	0.392497	0.400751	1.51284	1.31879		0.457926	0.924109	0.104062	0.464895	0.213618	0.061378	0.381423	0.268091	0.535016	0.306659	0.216085	0.66274	0.880084	0.356242	0.286516
	AT3G46660	UGT76E12	#N/A	0.777123	0.102727	0.472941	0.62605	1.72847	-0.436345	0.325858	-0.647364	1.20545	1.29004	0.481804	0.962876	5.52199	3.02271	1.46042		0.242974	0.912948	0.317483	0.665425	0.497268	0.397622	0.322885	0.309979	0.452778	0.603106	0.869733	0.339528	0.0353094	0.0297773	0.184812
	AT5G24430	CALCIUM DEPEND PROT	#N/A	0.111487	-0.300179	0.0211089	-0.305615	0.0533139	-0.142433	0.969753	-0.0374447	-0.0986241	1.59172	1.20354	0.156769	0.142287	0.74965	0.360412		0.504657	0.195467	0.917118	0.324883	0.847225	0.603217	0.034735	0.797966	0.552485	0.00604949	0.0138477	0.8008	0.595541	0.247522	0.990881
	AT5G57050	ABI2	#N/A	0.499746	-0.238383	0.302898	0.950628	0.946626	-0.995065	0.109768	0.0953946	0.25292	1.24189	0.124473	-0.666129	1.7756	1.1433	0.679911		0.137516	0.305963	0.485919	0.195756	0.0791955	0.283444	0.786993	0.881802	0.617954	0.102074	0.700932	0.347612	0.0662064	0.2307	0.736698
Non-host interaction	AT1G19250	FMO1	#N/A	-0.314436	-0.300317	0.00290944	-0.099167	1.32783	1.60878	2.05918	1.57548	-0.600319	3.00416	4.38058	2.46382	2.96131	3.33637	3.1028		0.39903	0.382264	0.948661	0.591818	0.506525	0.371284	0.377625	0.784505	0.232542	0.0791552	0.156729	0.0116685	0.000633364	0.334559	0.175912
	AT2G23170	GH3.3	#N/A	1.36996	0.0375904	0.246123	1.65097	2.66572	0.507827	0.754057	0.562699	-0.120176	0.17033	3.323	0.991811	3.35954	3.38972	0.924884		0.0786397	0.966341	0.434621	0.120271	0.0978208	0.598738	0.717656	0.811341	0.466709	0.879628	0.16728	0.14893	0.0412255	0.155296	0.355042
	AT2G45220	PEPTINESTERASE	#N/A	-0.297566	0.549581	0.0859567	-0.767837	1.40781	1.1413	1.55171	0.88637	0.310912	2.62542	6.23881	3.77966	0.820079	0.235435	-0.512484		0.392387	0.802313	0.608761	0.31247	0.990231	0.623545	0.335529	0.570712	0.75246	0.00145353	0.0241442	0.00555691	0.719438	0.755589	0.425748
	AT3G22600	PROT INIBITOR	#N/A	-0.614252	-0.00992168	0.414007	0.624354	-0.147045	0.0510318	0.165995	0.0381986	-0.219349	2.24361	2.28843	1.67114	8.04346	6.93136	6.81583		0.214193	0.561071	0.526939	0.548371	0.622213	0.925724	0.795666	0.850716	0.431298	0.0691439	0.161007	0.427032	0.174567	0.139354	0.195958
	AT5G64900	PROPEP1	#N/A	-0.39897	-0.289303	-0.598184	-0.56454	-0.257419	-0.140081	0.11183	-0.176719	-0.388185	1.84955	-0.210041	0.550012	2.53006	1.52501	1.48054		0.223103	0.267796	0.141977	0.184705	0.493061	0.41946	0.987685	0.511018	0.242493	0.00118376	0.642013	0.591018	0.0379875	0.150359	0.140982
